# Supplementary material for: The Potential Role of Metabolomics in Drug-Induced Liver Injury (DILI) Assessment
Source: Metabolites. 2022 Jun 19;12(6):564. doi: 10.3390/metabo12060564 (PMC9227129; doi:10.3390/metabo12060564)
Supplement: Supplementary file 1 [file metabolites-12-00564-s001.zip]

Archive with 1 entries (1 files):
- metabolites-1727744-supplementary.pdf
